# Supplementary material for: From 18- to 20-electron ferrocene derivatives via ligand coordination
Source: Nat Commun. 2025 Jul 7;16:6124. doi: 10.1038/s41467-025-61343-7 (PMC12234732; doi:10.1038/s41467-025-61343-7)
Supplement: Supplementary file 3 — Source Data [file 41467_2025_61343_MOESM3_ESM.xlsx]

## Sheet: Sheet1
Atomic coordinates (in Å).
1-Cl (MS = 1)
Fe	0.044008	0.020452	-0.275425
N	-0.751339	1.16914	2.39341
C	-0.27185	-1.53264	1.03967
H	0.195311	-1.63946	2.00966
C	-0.011087	2.08574	-0.269036
C	1.09912	1.66804	0.533425
C	0.261931	-1.99835	-0.202362
H	1.20144	-2.5164	-0.338336
C	-1.52963	-0.890599	0.78646
C	0.438672	1.41308	2.93168
C	-1.28834	-0.330794	4.17121
H	-1.93208	-1.08734	4.60517
C	-1.74585	-0.924813	-0.626579
C	1.36275	0.795647	-1.60644
H	1.75787	0.245065	-2.44954
C	1.93105	0.846281	-0.29268
H	2.84119	0.354338	0.025243
C	-0.653228	-1.62324	-1.2369
C	0.157067	1.56753	-1.59009
C	-0.118094	0.072964	4.81881
C	-1.54041	0.231457	2.92082
Cl	0.255984	-0.574907	6.39398
C	0.803123	0.902948	4.18155
H	1.77013	1.10565	4.62786
C	-2.45416	-0.336886	1.86033
H	-3.0986	-1.13118	2.25474
H	-3.08779	0.448371	1.4364
C	1.37926	2.10101	1.96212
H	2.41695	1.88079	2.2308
H	1.25727	3.19035	2.02587
H	-0.841634	2.6791	0.084189
H	-2.59286	-0.494177	-1.14428
H	-0.519877	1.70887	-2.4217
H	-0.525155	-1.79926	-2.29656
1-H (MS = 1)
Fe	0.044394	0.019263	-0.281104
N	-0.739405	1.14928	2.39167
C	-0.269259	-1.53798	1.02972
H	0.199938	-1.64474	1.9987
C	-0.010324	2.08458	-0.266011
C	1.10192	1.66499	0.532533
C	0.262742	-1.99912	-0.215052
H	1.20254	-2.51575	-0.355011
C	-1.52806	-0.896131	0.781693
C	0.445106	1.40704	2.93545
C	-1.2873	-0.320327	4.18412
H	-1.94638	-1.06789	4.61549
C	-1.74643	-0.925064	-0.631033
C	1.35995	0.799187	-1.6116
H	1.75294	0.251178	-2.45745
C	1.93115	0.845756	-0.298741
H	2.84194	0.352499	0.015475
C	-0.654599	-1.62049	-1.24663
C	0.154224	1.57102	-1.58958
C	-0.12286	0.081366	4.84803
C	-1.5367	0.220724	2.92367
H	0.107512	-0.316105	5.83227
C	0.792385	0.909403	4.19566
H	1.75939	1.12917	4.6388
C	-2.44898	-0.346159	1.86006
H	-3.09148	-1.14332	2.25274
H	-3.08697	0.4373	1.43851
C	1.38524	2.09199	1.96215
H	2.42281	1.86561	2.22749
H	1.27188	3.18246	2.02732
H	-0.840628	2.6756	0.091739
H	-2.59436	-0.492327	-1.14561
H	-0.524982	1.71503	-2.41896
H	-0.528245	-1.79212	-2.30729
1-OMe (MS = 1)
Fe	0.041551	0.021059	-0.283202
N	-0.724021	1.16969	2.40936
C	-0.264487	-1.5372	1.02921
H	0.215121	-1.64889	1.99245
C	-0.004448	2.08638	-0.262957
C	1.11281	1.65913	0.524084
C	0.24963	-1.99797	-0.223402
H	1.18469	-2.51957	-0.376387
C	-1.52259	-0.888209	0.798959
C	0.475029	1.3892	2.92941
C	-1.2294	-0.354412	4.17627
H	-1.85632	-1.12546	4.61171
C	-1.75863	-0.912145	-0.611318
C	1.34722	0.797685	-1.62464
H	1.72991	0.250089	-2.47553
C	1.93107	0.838469	-0.316959
H	2.84241	0.340094	-0.012406
C	-0.678709	-1.61233	-1.24253
C	0.145192	1.57489	-1.58919
C	-0.044918	0.029824	4.82918
C	-1.50201	0.22049	2.94418
O	0.17316	-0.530337	6.05238
C	0.866641	0.860877	4.16537
H	1.85618	1.05727	4.56123
C	1.40148	-0.204246	6.7123
H	2.26206	-0.568734	6.13924
H	1.35754	-0.710957	7.67595
H	1.48815	0.878107	6.86127
C	-2.42934	-0.339232	1.89042
H	-3.06915	-1.13659	2.28677
H	-3.06816	0.449027	1.47984
C	1.40843	2.08051	1.95314
H	2.44888	1.85506	2.20781
H	1.29106	3.17	2.02426
H	-0.828856	2.67917	0.105098
H	-2.61068	-0.47355	-1.114
H	-0.541195	1.72377	-2.41181
H	-0.56716	-1.78275	-2.30506
1-NMe2 (MS = 1)
Fe	0.044119	0.022889	-0.267858
N	-0.79187	1.23341	2.40846
C	-0.277097	-1.51723	1.0614
H	0.185972	-1.60703	2.03489
C	-0.01196	2.08822	-0.277666
C	1.09233	1.67734	0.535696
C	0.263048	-1.993	-0.174728
H	1.20432	-2.51022	-0.302907
C	-1.53387	-0.87784	0.798612
C	0.418044	1.42203	2.93139
C	-1.27119	-0.347629	4.14233
H	-1.90616	-1.14763	4.5042
C	-1.74409	-0.925382	-0.61528
C	1.36964	0.786453	-1.59621
H	1.76982	0.227981	-2.43193
C	1.92934	0.849053	-0.278957
H	2.83684	0.358755	0.049349
C	-0.648679	-1.628	-1.21621
C	0.16352	1.55817	-1.59362
C	-0.094097	0.02917	4.83709
C	-1.54765	0.259932	2.926
C	-0.63859	-1.51772	6.65666
H	-1.69111	-1.21947	6.6466
H	-0.338828	-1.67844	7.69354
H	-0.54207	-2.46935	6.1116
N	0.18948	-0.462809	6.09152
C	0.814952	0.862245	4.14228
H	1.81995	1.02887	4.51184
C	1.51082	-0.255384	6.66403
H	2.29853	-0.797494	6.11834
H	1.50097	-0.603153	7.69826
H	1.76078	0.809888	6.6624
C	-2.45915	-0.312325	1.86509
H	-3.10729	-1.1042	2.26036
H	-3.0884	0.47101	1.4316
C	1.35834	2.11649	1.96513
H	2.39716	1.90645	2.2387
H	1.22407	3.2047	2.02207
H	-0.845774	2.68088	0.068462
H	-2.58865	-0.498772	-1.14049
H	-0.509127	1.69165	-2.43018
H	-0.516404	-1.81251	-2.27405
2-Cl (MS = 5)
Fe	-1.66734	0.347031	-0.023687
N	0.496104	0.045189	0.041068
C	-2.08466	1.22419	-2.09743
H	-1.88648	2.27241	-2.28358
C	-2.11915	-0.645927	1.98909
C	-1.05916	0.26113	2.27889
C	-3.34726	0.643573	-1.80708
H	-4.27501	1.18306	-1.66968
C	-1.12131	0.166284	-2.16887
C	1.1659	-0.162452	1.19374
C	2.53083	-0.221667	-1.19646
H	3.04726	-0.23836	-2.1494
C	-1.80205	-1.06143	-1.88976
C	-2.8923	1.50467	1.638
H	-3.53924	2.33889	1.40259
C	-1.53999	1.58423	2.05476
H	-0.954305	2.49129	2.14625
C	-3.17011	-0.758766	-1.67628
C	-3.25514	0.124933	1.59831
C	3.21366	-0.447604	-0.006669
C	1.16301	0.028999	-1.13372
Cl	4.92228	-0.764144	-0.035742
C	2.53543	-0.417318	1.20623
H	3.05622	-0.590397	2.14123
C	0.353941	0.317038	-2.38639
H	0.57929	1.34336	-2.70532
H	0.713416	-0.337292	-3.19018
C	0.370936	-0.118384	2.49212
H	0.871814	0.582995	3.17123
H	0.44188	-1.1059	2.96551
H	-2.07558	-1.72313	2.08305
H	-1.35153	-2.0455	-1.87046
H	-4.23041	-0.266093	1.34271
H	-3.94245	-1.47345	-1.42287
2-H (MS = 5)
Fe	-1.66306	0.342861	-0.02296
N	0.49946	0.039603	0.03895
C	-2.08379	1.22209	-2.09289
H	-1.88453	2.27036	-2.27742
C	-2.12666	-0.641752	1.98633
C	-1.06107	0.259559	2.27455
C	-3.34671	0.642199	-1.80086
H	-4.27327	1.18271	-1.65907
C	-1.12203	0.162719	-2.16928
C	1.16727	-0.167111	1.19345
C	2.53561	-0.221366	-1.19009
H	3.04203	-0.234214	-2.15035
C	-1.80421	-1.06474	-1.89297
C	-2.88993	1.51299	1.64071
H	-3.53207	2.35102	1.40545
C	-1.53609	1.58508	2.0539
H	-0.945741	2.48905	2.14623
C	-3.17146	-0.760791	-1.67555
C	-3.25965	0.135539	1.59913
C	3.23201	-0.447621	-0.007015
C	1.16567	0.02617	-1.13675
H	4.3001	-0.643267	-0.024197
C	2.53894	-0.416879	1.19864
H	3.04872	-0.587103	2.14212
C	0.353536	0.311973	-2.38744
H	0.578158	1.33709	-2.71116
H	0.710333	-0.344922	-3.19059
C	0.367332	-0.127326	2.48808
H	0.867954	0.567387	3.17443
H	0.431166	-1.11789	2.95652
H	-2.08847	-1.7192	2.08013
H	-1.35492	-2.04942	-1.875
H	-4.23692	-0.250349	1.34319
H	-3.9442	-1.47493	-1.42161
2-OMe (MS = 5)
Fe	-1.65106	0.301998	-0.015975
N	0.511621	0.059828	0.009337
C	-2.04216	1.24388	-2.04508
H	-1.81924	2.29221	-2.19843
C	-2.10274	-0.681656	1.96893
C	-1.05231	0.246775	2.24153
C	-3.31652	0.685926	-1.75094
H	-4.22605	1.24416	-1.57228
C	-1.11553	0.160809	-2.18817
C	1.194	-0.112495	1.16548
C	2.55916	-0.127667	-1.22327
H	3.05048	-0.126911	-2.18919
C	-1.82801	-1.05727	-1.95609
C	-2.93285	1.45619	1.68756
H	-3.60103	2.27881	1.46997
C	-1.57095	1.56281	2.05856
H	-1.00639	2.48231	2.15563
C	-3.18042	-0.726653	-1.69683
C	-3.26524	0.071876	1.62888
C	3.26714	-0.309667	-0.032076
C	1.18026	0.057121	-1.15916
C	5.35046	-0.5034	-1.18026
H	5.01727	-1.31782	-1.83289
H	6.38844	-0.660377	-0.890091
H	5.24784	0.455929	-1.69915
O	4.60781	-0.498989	0.047879
C	2.56632	-0.299937	1.17935
H	3.10145	-0.440758	2.11254
C	0.360209	0.284406	-2.41922
H	0.595412	1.28748	-2.79877
H	0.704328	-0.420198	-3.18678
C	0.386579	-0.103651	2.45639
H	0.864015	0.597112	3.1524
H	0.47269	-1.0966	2.91592
H	-2.03778	-1.75824	2.05778
H	-1.4042	-2.05324	-1.98037
H	-4.23586	-0.337155	1.38276
H	-3.96834	-1.42957	-1.45896
2-NMe2 (MS = 5)
Fe	-1.70073	0.296722	-0.012225
N	0.465694	0.01292	0.028139
C	-2.11416	1.13661	-2.05515
H	-1.95844	2.19448	-2.22469
C	-2.21628	-0.548469	2.00217
C	-1.0685	0.254424	2.26349
C	-3.35204	0.499805	-1.75957
H	-4.29646	1.00073	-1.59475
C	-1.12197	0.115073	-2.18609
C	1.14289	-0.212995	1.17515
C	2.53291	-0.110305	-1.18318
H	3.03021	-0.053792	-2.14461
C	-1.75754	-1.1415	-1.95192
C	-2.78519	1.66289	1.65639
H	-3.34957	2.55336	1.41517
C	-1.42614	1.61477	2.04306
H	-0.752381	2.46026	2.10904
C	-3.12692	-0.89993	-1.69761
C	-3.27916	0.326937	1.62815
C	3.26011	-0.359332	0.002141
C	1.1591	0.060693	-1.13091
C	5.3685	-0.373894	-1.24475
H	5.03588	-1.07933	-2.01546
H	6.42276	-0.562036	-1.04066
H	5.26733	0.645358	-1.64019
N	4.61542	-0.54728	-0.009409
C	2.51441	-0.405164	1.20096
H	2.99689	-0.581804	2.15523
C	5.33039	-0.795177	1.23566
H	5.28263	0.065894	1.91609
H	6.37662	-0.995864	1.00411
H	4.91915	-1.66898	1.75384
C	0.348297	0.335053	-2.38852
H	0.52663	1.37612	-2.68866
H	0.742392	-0.289201	-3.20017
C	0.322517	-0.262498	2.45773
H	0.859404	0.298986	3.23225
H	0.289576	-1.3053	2.79951
H	-2.2779	-1.62277	2.11886
H	-1.26703	-2.10665	-1.95526
H	-4.29169	0.029074	1.39188
H	-3.86916	-1.65148	-1.46241
3-Cl (MS = 2)
Fe	-1.91845	0.287022	0.001495
N	0.513844	0.00521	0.001831
C	-1.88399	1.33579	-1.86908
H	-1.56608	2.35774	-2.0227
C	-2.10579	-0.78168	1.83635
C	-1.08633	0.179945	2.06154
C	-3.19203	0.907774	-1.48778
H	-4.04424	1.54806	-1.31055
C	-1.08441	0.181182	-2.05994
C	1.18328	-0.145584	1.1571
C	2.57594	-0.19583	-1.20365
H	3.10256	-0.213987	-2.15085
C	-1.86115	-0.966631	-1.70612
C	-2.987	1.31856	1.41731
H	-3.67558	2.11518	1.17522
C	-1.60636	1.47096	1.737
H	-1.06277	2.40442	1.78109
C	-3.18027	-0.5233	-1.39902
C	-3.29686	-0.080134	1.4749
C	3.26218	-0.347776	-0.000277
C	1.19797	-0.017793	-1.15475
Cl	4.97072	-0.568674	-0.001677
C	2.5617	-0.321725	1.20398
H	3.0769	-0.438706	2.15041
C	0.36899	0.178783	-2.40423
H	0.646846	1.12483	-2.88085
H	0.589441	-0.616773	-3.12418
C	0.3344	-0.123882	2.40877
H	0.723217	0.62607	3.10612
H	0.403203	-1.09316	2.91374
H	-2.00998	-1.85092	1.96487
H	-1.52068	-1.99257	-1.72119
H	-4.26132	-0.526633	1.28097
H	-4.01942	-1.1543	-1.14466
3-H (MS = 2)
Fe	-1.91789	0.275175	0.003388
N	0.517163	-0.022795	-0.000338
C	-1.86707	1.32495	-1.85905
H	-1.53371	2.34224	-2.01091
C	-2.13397	-0.782912	1.84125
C	-1.0898	0.153432	2.05607
C	-3.18344	0.918938	-1.48185
H	-4.02235	1.57511	-1.29986
C	-1.08837	0.156696	-2.05712
C	1.18444	-0.154272	1.15873
C	2.58789	-0.140245	-1.19343
H	3.10851	-0.133768	-2.14541
C	-1.88585	-0.977767	-1.70737
C	-2.96431	1.3371	1.4141
H	-3.63427	2.14894	1.17034
C	-1.58011	1.45734	1.7288
H	-1.01409	2.37749	1.77054
C	-3.19624	-0.512194	-1.39816
C	-3.30785	-0.053469	1.47739
C	3.28265	-0.266444	0.005636
C	1.20083	-0.018781	-1.15657
H	4.36382	-0.358733	0.008049
C	2.571	-0.274587	1.20175
H	3.078	-0.374359	2.15584
C	0.36362	0.12915	-2.40672
H	0.644349	1.04799	-2.93232
H	0.572725	-0.702594	-3.08856
C	0.324266	-0.181939	2.40109
H	0.71299	0.527509	3.13976
H	0.37583	-1.17595	2.85853
H	-2.0622	-1.85366	1.97246
H	-1.56546	-2.00998	-1.7296
H	-4.28301	-0.476834	1.28482
H	-4.04459	-1.13127	-1.14466
3-OMe (MS = 2)
Fe	-1.90279	0.27084	-0.000262
N	0.507242	0.024336	-0.019321
C	-1.98521	1.28867	-1.87938
H	-1.75134	2.33097	-2.04646
C	-2.15258	-0.719744	1.87219
C	-1.07128	0.178442	2.04748
C	-3.25097	0.761493	-1.47629
H	-4.14563	1.33683	-1.28535
C	-1.09732	0.200851	-2.06138
C	1.18807	-0.164976	1.13016
C	2.57095	-0.106606	-1.23754
H	3.0717	-0.077242	-2.1977
C	-1.78153	-1.00293	-1.68649
C	-2.9056	1.41523	1.38203
H	-3.54421	2.24336	1.1099
C	-1.51711	1.49178	1.68482
H	-0.91425	2.38904	1.68675
C	-3.12532	-0.661542	-1.36734
C	-3.29986	0.041983	1.48914
C	3.27764	-0.300843	-0.042113
C	1.1923	0.055365	-1.17244
C	5.38372	-0.445812	-1.16676
H	5.07229	-1.25616	-1.833
H	6.41291	-0.597381	-0.848143
H	5.28235	0.522686	-1.66596
O	4.60614	-0.467918	0.049651
C	2.55979	-0.325842	1.1643
H	3.08823	-0.47366	2.09978
C	0.352392	0.303417	-2.40671
H	0.575811	1.29782	-2.80791
H	0.609612	-0.420587	-3.18766
C	0.334345	-0.2035	2.37912
H	0.744295	0.478516	3.13206
H	0.360672	-1.20871	2.81259
H	-2.11987	-1.78829	2.03355
H	-1.36078	-1.99867	-1.68908
H	-4.28944	-0.351337	1.30542
H	-3.90657	-1.35249	-1.08474
3-NMe2 (MS = 2)
Fe	-1.90336	0.264671	0.00056
N	0.47882	-0.031885	-0.002868
C	-1.99871	1.26896	-1.8793
H	-1.77928	2.31465	-2.04476
C	-2.2435	-0.675639	1.89023
C	-1.0954	0.134955	2.05288
C	-3.25841	0.725384	-1.47704
H	-4.15961	1.29024	-1.28503
C	-1.09435	0.194233	-2.05362
C	1.15362	-0.2514	1.14264
C	2.55908	-0.105414	-1.19577
H	3.06229	-0.041294	-2.1528
C	-1.76538	-1.01758	-1.6779
C	-2.82685	1.50342	1.36147
H	-3.39846	2.37156	1.06601
C	-1.43896	1.47519	1.67058
H	-0.766023	2.3208	1.65221
C	-3.11355	-0.695159	-1.36096
C	-3.32534	0.166006	1.4851
C	3.28701	-0.330232	0.000176
C	1.18655	0.039882	-1.14667
C	5.38724	-0.392302	-1.24943
H	5.08196	-1.18164	-1.94633
H	6.44623	-0.516677	-1.02878
H	5.24537	0.581311	-1.73243
N	4.63565	-0.472938	0.002299
C	2.52559	-0.397097	1.19472
H	3.00148	-0.565031	2.15303
C	5.34745	-0.719637	1.25575
H	5.21502	0.112795	1.95666
H	6.40948	-0.822943	1.03906
H	4.99805	-1.64306	1.73157
C	0.357509	0.314672	-2.38414
H	0.576534	1.31959	-2.76019
H	0.624941	-0.38963	-3.17956
C	0.280756	-0.347266	2.37627
H	0.710014	0.246727	3.19057
H	0.243851	-1.38557	2.723
H	-2.29511	-1.74206	2.06081
H	-1.3287	-2.00638	-1.67092
H	-4.34018	-0.15375	1.29584
H	-3.88483	-1.39402	-1.07007
4-Cl (MS = 1)
Fe	-1.65728	0.238511	0.00088
N	0.382955	0.007053	0.0019
C	-2.25598	1.01895	-1.87851
H	-2.31555	2.07099	-2.12244
C	-2.41919	-0.386531	1.87667
C	-1.1257	0.160316	2.00906
C	-3.30863	0.210701	-1.34156
H	-4.3173	0.546989	-1.14685
C	-1.11786	0.196906	-2.00764
C	1.0372	-0.360032	1.14297
C	2.47969	0.061298	-1.16623
H	3.02436	0.217964	-2.09042
C	-1.47365	-1.15032	-1.54743
C	-2.48547	1.83188	1.1523
H	-2.84925	2.76777	0.749506
C	-1.16996	1.55272	1.54888
H	-0.334785	2.23958	1.52741
C	-2.81923	-1.12731	-1.15344
C	-3.26286	0.637404	1.33872
C	3.15092	-0.308265	0.004438
C	1.10508	0.21677	-1.13823
Cl	4.84109	-0.500041	0.006162
C	2.41159	-0.517765	1.17359
H	2.9053	-0.792983	2.09869
C	0.279128	0.608202	-2.33125
H	0.343539	1.68661	-2.51131
H	0.631193	0.104933	-3.23929
C	0.142093	-0.55568	2.33393
H	0.597937	-0.146287	3.2431
H	-0.039388	-1.62077	2.51352
H	-2.71312	-1.39861	2.11984
H	-0.813101	-2.00626	-1.52364
H	-4.32082	0.53564	1.14183
H	-3.38446	-1.95888	-0.753984
4-H (MS = 1)
Fe	-1.6571	0.238551	0.000945
N	0.387273	0.007548	0.001917
C	-2.26048	1.01508	-1.87828
H	-2.32404	2.06681	-2.12265
C	-2.42329	-0.382818	1.87648
C	-1.12842	0.160534	2.00916
C	-3.30993	0.203425	-1.33999
H	-4.31983	0.535961	-1.14533
C	-1.11945	0.197478	-2.00742
C	1.03498	-0.362633	1.14394
C	2.48375	0.06687	-1.15855
H	3.02198	0.229657	-2.08617
C	-1.4701	-1.15064	-1.54603
C	-2.48305	1.83485	1.14962
H	-2.8441	2.77145	0.746022
C	-1.16855	1.55258	1.54808
H	-0.331769	2.23754	1.52755
C	-2.8154	-1.13237	-1.15062
C	-3.26378	0.642948	1.33677
C	3.15118	-0.30564	0.005221
C	1.10417	0.222704	-1.13871
H	4.22921	-0.427663	0.00661
C	2.41452	-0.51944	1.16713
H	2.90043	-0.798578	2.09591
C	0.276157	0.613217	-2.32969
H	0.337584	1.69191	-2.51006
H	0.629878	0.111969	-3.23841
C	0.138014	-0.55802	2.33258
H	0.594617	-0.150228	3.24231
H	-0.044995	-1.62294	2.51254
H	-2.72018	-1.39398	2.11985
H	-0.806804	-2.00451	-1.52296
H	-4.32179	0.54367	1.13896
H	-3.37716	-1.96578	-0.750117
4-OMe (MS = 1)
Fe	-1.64913	0.240394	-0.005471
N	0.389528	-0.002472	-0.02948
C	-2.263	1.00949	-1.88244
H	-2.32187	2.05995	-2.13278
C	-2.39239	-0.370461	1.88133
C	-1.09084	0.15982	1.99478
C	-3.3124	0.209601	-1.32849
H	-4.31746	0.550539	-1.1239
C	-1.12798	0.182746	-2.01659
C	1.06043	-0.374422	1.10828
C	2.47686	0.038198	-1.22233
H	2.99009	0.193562	-2.16333
C	-1.48399	-1.15939	-1.54261
C	-2.44254	1.84579	1.15364
H	-2.79981	2.78495	0.752863
C	-1.12521	1.55151	1.53313
H	-0.281631	2.22715	1.49894
C	-2.82589	-1.12902	-1.13583
C	-3.231	0.661204	1.352
C	3.17229	-0.333181	-0.054896
C	1.1054	0.198383	-1.17321
C	5.31921	-0.319666	-1.13899
H	5.03552	-1.03368	-1.91601
H	6.32892	-0.519192	-0.789356
H	5.23236	0.711569	-1.48991
O	4.47757	-0.512721	0.036863
C	2.42488	-0.535579	1.12433
H	2.93577	-0.810947	2.0404
C	0.266072	0.588627	-2.35872
H	0.328651	1.66626	-2.54287
H	0.604331	0.081094	-3.26933
C	0.172074	-0.569987	2.30531
H	0.63659	-0.171336	3.21453
H	-0.021172	-1.63398	2.47768
H	-2.69499	-1.37851	2.13019
H	-0.824844	-2.01598	-1.51569
H	-4.2922	0.571771	1.16723
H	-3.38941	-1.95471	-0.722355
4-NMe2 (MS = 1)
Fe	-1.64944	0.236772	0.001981
N	0.385293	-0.00397	-0.0008
C	-2.2449	0.999059	-1.88089
H	-2.30767	2.04926	-2.13095
C	-2.40252	-0.359773	1.88779
C	-1.10057	0.170542	2.00635
C	-3.2955	0.191891	-1.33912
H	-4.30457	0.525948	-1.14379
C	-1.10322	0.181078	-2.00391
C	1.05668	-0.367341	1.13838
C	2.48398	0.04441	-1.17311
H	2.99348	0.199016	-2.11565
C	-1.45537	-1.16267	-1.53425
C	-2.44607	1.84949	1.14062
H	-2.79955	2.78518	0.728979
C	-1.13094	1.55694	1.53113
H	-0.285913	2.23017	1.49327
C	-2.80161	-1.14278	-1.14158
C	-3.23736	0.667646	1.34474
C	3.20539	-0.326368	-0.00098
C	1.12147	0.201639	-1.1393
C	5.31641	-0.236637	-1.22579
H	5.04208	-0.950462	-2.00918
H	6.37168	-0.362197	-0.993955
H	5.15726	0.784243	-1.58611
N	4.53634	-0.481327	-0.001906
C	2.41948	-0.520797	1.17229
H	2.88149	-0.781646	2.11586
C	5.24358	-0.886013	1.22355
H	5.16988	-0.107724	1.99023
H	6.29295	-1.04011	0.982041
H	4.83503	-1.82395	1.61129
C	0.291467	0.596056	-2.33096
H	0.346606	1.67519	-2.50725
H	0.638974	0.096193	-3.24208
C	0.158661	-0.560663	2.3296
H	0.614338	-0.162384	3.24312
H	-0.042055	-1.62347	2.50022
H	-2.70732	-1.36562	2.14236
H	-0.78893	-2.01297	-1.4979
H	-4.29703	0.577056	1.15275
H	-3.36348	-1.97249	-0.734271
Mn-H (MS = 6)
Mn	5.06941	4.05727	10.346
N	3.77496	2.21327	10.2901
C	2.96345	2.98657	8.08475
H	3.22578	2.43194	7.17398
H	1.93164	3.33166	7.93897
C	2.95579	1.99191	9.23964
C	2.11289	0.880856	9.20079
H	1.46261	0.732448	8.34391
C	2.11586	-0.014318	10.2641
H	1.46382	-0.883036	10.2557
C	2.96426	0.222406	11.34
H	2.99216	-0.452843	12.1899
C	3.78881	1.34662	11.3269
C	4.74068	1.61583	12.4851
H	4.1827	1.45882	13.4171
H	5.5164	0.838554	12.4635
C	3.88259	4.15277	8.26852
C	5.27579	4.17641	7.96037
H	5.82014	3.39665	7.4404
C	5.8128	5.41258	8.42446
H	6.84012	5.73812	8.32365
C	4.75935	6.14818	9.02905
H	4.8461	7.12871	9.4787
C	3.56974	5.3716	8.93965
H	2.5915	5.65505	9.30989
C	5.37572	2.97075	12.4599
C	4.73889	4.2016	12.7905
H	3.74281	4.3068	13.2042
C	5.63214	5.2628	12.4768
H	5.43997	6.31808	12.6215
C	6.8216	4.69913	11.9449
H	7.69829	5.24593	11.6233
C	6.66196	3.28221	11.9241
H	7.39893	2.55792	11.5965
Mn-NMe2 (MS = 6)
Mn	5.09551	4.04846	10.3301
N	3.79121	2.24554	10.3141
C	3.10212	2.88702	8.03734
H	3.60539	2.25958	7.28931
H	2.10821	3.10954	7.63029
C	2.9218	2.04501	9.29523
C	1.90977	1.10193	9.35586
H	1.23724	1.00774	8.51138
C	1.76102	0.293343	10.5034
C	2.68957	0.504116	11.5453
H	2.64384	-0.071304	12.4625
C	3.67756	1.46617	11.4146
C	4.69989	1.6583	12.5298
H	4.17979	1.54886	13.4893
H	5.41172	0.823778	12.472
C	3.89862	4.13674	8.25321
C	5.28594	4.29985	7.96436
H	5.90248	3.59081	7.42391
C	5.70456	5.56115	8.4804
H	6.6989	5.98188	8.406
C	4.58166	6.17252	9.09775
H	4.57369	7.13832	9.58624
C	3.46949	5.29553	8.96406
H	2.46914	5.47182	9.34173
C	5.4415	2.95664	12.4574
C	4.91535	4.24181	12.7804
H	3.95058	4.43387	13.2352
C	5.87024	5.22369	12.395
H	5.76564	6.29402	12.5171
C	6.98574	4.55537	11.8239
H	7.88487	5.02427	11.4457
C	6.7185	3.15494	11.8549
H	7.37794	2.36877	11.5057
N	0.768782	-0.642573	10.6008
C	-0.215886	-0.776907	9.53516
H	-0.891585	-1.59468	9.78575
H	-0.807172	0.139995	9.40869
H	0.268979	-1.01071	8.58029
C	0.598278	-1.39762	11.8353
H	0.360494	-0.741481	12.6832
H	-0.220094	-2.10553	11.7032
H	1.50614	-1.96176	12.0784
Co-H (MS = 4)
Co	0	0	-0.932071
N	0	0	1.28427
C	1.14375	-0.21035	1.97313
C	2.21118	-0.195382	-0.281376
C	-1.99949	-1.09735	-0.860778
H	-2.10519	-2.04676	-0.352339
C	1.62753	-0.498224	-2.48331
H	1.38119	-0.962962	-3.42849
C	-2.21118	0.195383	-0.281376
C	1.17543	-0.210631	3.36674
H	2.11885	-0.379781	3.87685
C	1.9691	-1.17722	-1.28103
H	2.03448	-2.24874	-1.14307
C	1.64583	0.904796	-2.22246
H	1.42542	1.68505	-2.93846
C	-1.14375	0.21035	1.97313
C	1.99949	1.09735	-0.860779
H	2.10519	2.04676	-0.352339
C	-1.64583	-0.904796	-2.22246
H	-1.42542	-1.68505	-2.93846
C	-1.9691	1.17722	-1.28103
H	-2.03448	2.24874	-1.14307
C	2.40695	-0.465103	1.1724
H	3.2112	0.153495	1.59088
H	2.70896	-1.50883	1.32697
C	0	0	4.07806
H	0	0	5.16392
C	-1.17543	0.210631	3.36674
H	-2.11885	0.379781	3.87685
C	-1.62753	0.498224	-2.48331
H	-1.38119	0.962962	-3.42849
C	-2.40695	0.465104	1.1724
H	-3.2112	-0.153494	1.59088
H	-2.70896	1.50883	1.32697
Co-NMe2 (MS = 4)
Co	-0.0004	-0.004421	-0.930226
N	0.01705	0.08237	1.26242
C	1.15952	-0.092436	1.96455
C	2.22171	-0.175494	-0.293793
C	-2.00517	-1.091	-0.805475
H	-2.10594	-2.0183	-0.25671
C	1.62624	-0.563857	-2.47968
H	1.37298	-1.06487	-3.40433
C	-2.20931	0.224185	-0.277624
C	1.21304	-0.02455	3.3477
H	2.17121	-0.164426	3.83465
C	1.97676	-1.19485	-1.25428
H	2.04307	-2.26018	-1.07451
C	1.64229	0.847643	-2.27262
H	1.41488	1.59972	-3.01621
C	-1.11249	0.327894	1.96405
C	2.00428	1.09271	-0.92176
H	2.10952	2.06114	-0.450361
C	-1.66368	-0.956057	-2.17699
H	-1.44988	-1.76558	-2.86199
C	-1.97725	1.1626	-1.32023
H	-2.03867	2.23915	-1.22578
C	2.42067	-0.389826	1.16983
H	3.23314	0.235596	1.56125
H	2.71131	-1.43071	1.36028
C	0.040878	0.214711	4.09403
C	-1.14147	0.396945	3.34784
H	-2.08812	0.601762	3.83418
C	-1.64734	0.434323	-2.49636
H	-1.40835	0.859232	-3.46205
C	-2.3867	0.555443	1.1668
H	-3.18988	-0.04043	1.61872
H	-2.68038	1.60687	1.27796
N	0.049577	0.263939	5.46389
C	-1.15921	0.642057	6.18294
H	-0.9659	0.570499	7.25366
H	-1.47425	1.66924	5.95045
H	-1.98416	-0.036129	5.93848
C	1.31496	0.211946	6.18305
H	1.10909	0.224091	7.25375
H	1.85801	-0.710737	5.94991
H	1.96269	1.06615	5.94031
